# Supplementary material for: Exosome‐transmitted circ_MMP2 promotes hepatocellular carcinoma metastasis by upregulating MMP2
Source: Mol Oncol. 2020 May 6;14(6):1365–80. doi: 10.1002/1878-0261.12637 (PMC7266270; doi:10.1002/1878-0261.12637)
Supplement: Supplementary file 4 — Table S1. Primers for qRT–PCR analyses. [file MOL2-14-1365-s004.xlsx]

## Sheet: Sheet1
Primers for qRT-PCR analyses
circ_0000745 (F)	GCCCGAGCAGAGAAAGATCT
circ_0000745 (R)	CTGAAAATTCCCGTGGGGCT
circ_0025624 (F)	AGGCTGGATGTAGTGACCCT
circ_0025624 (R)	TGGCTACCTCTCCATCTGCT
circ_0039411 (F)	GGCACTTTTCACGTGTCACC
circ_0039411 (R)	GTGAAGGGGAAGACACAGGG
circ_0108942 (F)	TGTTGACCCTAAGCCCCCTA
circ_0108942 (R)	GGGCATTTTACAGCTGTTCAG
circ_0085495 (F)	ATTGGCTTCCAGGTTAGGCC
circ_0085495 (R)	TGGGTTCCAGCAACAATCAT
circ_0083964 (F)	AGGGAGACGTCCTGGGATTT
circ_0083964 (R)	CAGTCAGCCGGTCATCTGAG
circ_0049657 (F)	AGAGCCCTGTTGATGACGTG
circ_0049657 (R)	CGTTGGGCAGTGGTTTGATG
miR-136-5p (F)	ACTCCATTTGTTTTGATGATGGA
miR-136-5p (R)	CTCTACAGCTATATTGCCAGCCAC
miR-874-3p (F)	CTGCCCTGGCCCGAG
miR-874-3p (R)	CTCTACAGCTATATTGCCAGCCAC
miR-299-3p (F)	TATGTGGGATGGTAAACCGCT
miR-299-3p (R)	CTCTACAGCTATATTGCCAGCCAC
MMP2 (F)	GTGAAGTATGGGAACGCCG
MMP2 (R)	GCCGTACTTGCCATCCTTCT
GAPDH (F)	CCACAGTCCATGCCATCAC
GAPDH (R)	CGTTCAGCTCAGGGATGAC
U6 (F)	CTCGCTTCGGCAGCACA
U6 (R)	AACGCTTCACGAATTTGCGT
Primers for plasmid construction
shCtrl	CCGCTTCAACTAATAATGCCATGTCCTCGAGGACATGGCATTATTAGTTGAATTTTTG
sh/circ_MMP2#1	CCGCCATTATTAGTTGAACCATGTCCTCGAGGACATGGTTCAACTAATAATGTTTTTG
sh/circ_MMP2#2	CCGCGTTGAACCATGTCCACTGTTGCTCGAGCAACAGTGGACATGGTTCAACTTTTTG
sh/circ_MMP2#3	CCGCGGCCATTATTAGTTGAACCATCTCGAGATGGTTCAACTAATAATGGCCTTTTTG
miR-NC	UGUGGAAAUGAUGAUGGAUUUUG
miR-136-5p mimics	ACUCCAUUUGUUUUGAUGAUGGA
miR-874-3p mimics	CUGCCCUGGCCCGAGGGACCGA
miR-299-3p mimics	UAUGUGGGAUGGUAAACCGCUU
